# Supplementary material for: The Mid-Domain Effect Shapes a Unimodal Latitudinal Pattern in Fruiting Phenology
Source: Plants (Basel). 2025 Dec 4;14(23):3701. doi: 10.3390/plants14233701 (PMC12694029; doi:10.3390/plants14233701)
Supplement: Supplementary file 1 [file plants-14-03701-s001.zip]

Archive with 1 entries (1 files):
- plants-3980160-supplementary.pdf
